# Supplementary material for: Structural basis for sensitivity and acquired resistance of fungal cap guanine-N7 methyltransferases to the antifungal antibiotic sinefungin
Source: Nucleic Acids Res. 2025 Jul 19;53(14):gkaf538. doi: 10.1093/nar/gkaf538 (PMC12276006; doi:10.1093/nar/gkaf538)
Supplement: gkaf538_Supplemental_Files [file gkaf538_supplemental_files.zip]

Archive with 2 entries (2 files):
- abd1-SFG_updated_SI.pdf
- gkaf538_Supplemental_File.pdf
